# Supplementary material for: The Role of Quarantine on Post-Mortem Performances of Charolaise Young Bulls
Source: Animals (Basel). 2022 Feb 10;12(4):425. doi: 10.3390/ani12040425 (PMC8868343; doi:10.3390/ani12040425)
Supplement: Supplementary file 1 [file animals-12-00425-s001.zip]

Archive with 1 entries (1 files):
- animals-1581483-supplementary.pdf
